# Supplementary material for: Farnesol-Loaded Nanoliposomes Inhibit Inflammatory Gene Expression in Primary Human Skeletal Myoblasts
Source: Biology (Basel). 2022 May 2;11(5):701. doi: 10.3390/biology11050701 (PMC9138524; doi:10.3390/biology11050701)
Supplement: Supplementary file 1 [file biology-11-00701-s001.zip]

Archive with 6 entries (6 files):
- Folie10.JPG
- Folie11.JPG
- Folie12.JPG
- Folie7.JPG
- Folie8.JPG
- Folie9.JPG
